# Supplementary material for: Post-Traumatic Atlanto-Axial Instability: A Combined Clinical and Radiological Approach for the Diagnosis of Pathological Rotational Movement in the Upper Cervical Spine
Source: J Clin Med. 2023 Feb 12;12(4):1469. doi: 10.3390/jcm12041469 (PMC9964642; doi:10.3390/jcm12041469)
Supplement: Supplementary file 1 [file jcm-12-01469-s001.zip]

Archive with 1 entries (1 files):
- jcm-2203726-supplementary.xlsx
