# Supplementary material for: Post-Traumatic Atlanto-Axial Instability: A Combined Clinical and Radiological Approach for the Diagnosis of Pathological Rotational Movement in the Upper Cervical Spine
Source: J Clin Med. 2023 Feb 12;12(4):1469. doi: 10.3390/jcm12041469 (PMC9964642; doi:10.3390/jcm12041469)
Supplement: Supplementary file 1 [file jcm-12-01469-s001.zip › jcm-2203726-supplementary.xlsx]

## Sheet: combined data for analysis
Cases							Controls
Patient nr.	f/m	Age	Rot R - % coverage	Rot L - % coverage			Patient nr.	f/m	Age	Rot R - % coverage	Rot L - % coverage
1	f	23	11	7			6	f	48	41	47
2	f	18	7	5			13	f	53	27	19
3	f	53	24	12			17	f	58	29	46
4	f	22	16	13			18	m	53	21	23
5	f	51	7	5			23	f	47	26	39
7	f	40	14	5			26	f	49	33	26
8	f	55	22	11			28	f	36	56	27
9	f	42	12	4			30	f	40	29	18
10	f	50	9	6			41	f	36	20	17
11	f	19	12	11			47	f	77	43	42
12	f	39	16	10			52	f	53	28	23
14	f	33	15	5			53	m	60	27	19
15	m	49	14	13			55	f	28	35	40
16	f	15	11	9			54	m	33	19	21
19	f	45	15	8
20	f	49	17	12
21	f	41	12	9
22	f	29	11	6
24	f	36	9	18
25	f	35	10	5
27	f	40	21	13
29	m	53	11	16
31	f	25	19	13
32	f	34	8	8
33	m	19	15	27
34	f	46	8	6
35	m	38	9	18
37	m	45	21	10
38	f	29	7	10
39	f	54	3	7
40	m	55	14	15
42	f	54	14	8
43	f	48	28	16
44	f	50	19	13
45	m	38	23	7
46	f	40	7	8
48	m	25	8	25
49	f	40	12	16
50	m	43	11	8
56	f	51	28	11
57	f	36	14	11
58	m	35	8	8
51	f	70	11	11
mean		44.5625	14.25	11.5
